# Supplementary material for: Medication Non-Adherence in Inflammatory Bowel Disease: A Systematic Review Identifying Risk Factors and Opportunities for Intervention
Source: Pharmacy (Basel). 2025 Feb 7;13(1):21. doi: 10.3390/pharmacy13010021 (PMC11859822; doi:10.3390/pharmacy13010021)
Supplement: Supplementary file 1 [file pharmacy-13-00021-s001.zip]

Archive with 5 entries (5 files):
- FINAL Supplementary Figure S1_PRISMA Flow diagram_Systematic Review.pdf
- FINAL Supplementary Table S1a and Table S1b_Full list of Search Terms.pdf
- FINAL Supplementary Table S2_Participant Demographics.pdf
- FINAL Supplementary Table S3_Study Design.pdf
- FINAL Supplementary Table S4_Non-adherence results.pdf
